# Supplementary material for: A genome-wide association and fine-mapping study of white rust resistance in hexaploid chrysanthemum cultivars with a wild diploid reference genome
Source: Hortic Res. 2022 Aug 3;9:uhac170. doi: 10.1093/hr/uhac170 (PMC9613985; doi:10.1093/hr/uhac170)
Supplement: Web_Material_uhac170 [file web_material_uhac170.zip]

Archive with 3 entries (3 files):
- PTandGT_r1.doc
- SupplementaryFigS1_r1.pptx
- SupplentaryDataTables_r1.doc
